# Supplementary material for: Comparison of Short- and Long-Term Mortality in Patients with or without Cancer Admitted to the ICU for Septic Shock: A Retrospective Observational Study
Source: Cancers (Basel). 2022 Jun 29;14(13):3196. doi: 10.3390/cancers14133196 (PMC9264783; doi:10.3390/cancers14133196)
Supplement: Supplementary file 1 [file cancers-14-03196-s001.zip]

Archive with 1 entries (1 files):
- cancers-1789354-supplementary.pdf
